# Supplementary material for: A Germline Mutation in the POT1 Gene Is a Candidate for Familial Non-Medullary Thyroid Cancer
Source: Cancers (Basel). 2020 Jun 1;12(6):1441. doi: 10.3390/cancers12061441 (PMC7352431; doi:10.3390/cancers12061441)
Supplement: Supplementary file 1 [file cancers-12-01441-s001.zip]

Archive with 2 entries (2 files):
- cancers-809741 Supplementary Tables.xlsx
- cancers-809741 Supplementary Figures.docx
