# Supplementary material for: A Germline Mutation in the POT1 Gene Is a Candidate for Familial Non-Medullary Thyroid Cancer
Source: Cancers (Basel). 2020 Jun 1;12(6):1441. doi: 10.3390/cancers12061441 (PMC7352431; doi:10.3390/cancers12061441)
Supplement: Supplementary file 1 [file cancers-12-01441-s001.zip › cancers-809741 Supplementary Tables.xlsx]

## Sheet:  Table S1
Table S1. Short-listed variants with scores
Variant Details							Intolerance Scores							Deleteriousness Scores																					Conservation Scores
S.No	Gene	Chrom_Pos_Ref_Alt	Exonic Classification	Domain	GeneDesc	CADD_PHRED score	IntoleranceScore LocalControl	IntoleranceScore PlosGenetics	IntoleranceScore ExAC	ExAC_mis_z	ExAC_pLI	ExAC_pLI_word	Intolerance scores (%)	SIFT converted rankscore	SIFT_pred	Polyphen2 HDIV rankscore	Polyphen2 HDIV pred	Polyphen2 HVAR rankscore	Polyphen2 HVAR pred	LRT converted rankscore	LRT pred	MutationTaster converted rankscore	MutationTaster pred	MutationAssessor rankscore	MutationAssessor pred	FATHMM rankscore	FATHMM pred	MetaSVM rankscore	MetaSVM pred	MetaLR rankscore	MetaLR pred	PROVEAN converted rankscore	PROVEAN pred	Deleteriousness Scores (%)	GERP++_RS	phyloP100way vertebrate	phastCons100way vertebrate
1	ACSS3	12_81593172_T_G	nonsynonymous SNV	AMP-dependent synthetase/ligase	acyl-CoA synthetase short-chain family member 3	32	-0.190803	-0.422439	-0.415277	0.299637	2.99941e-11	Tolerant	100	0.90636	Damaging	0.89917	Probably Damaging	0.91635	Probably Damaging	0.85682	Deleterious	0.70825	Disease Causing	0.9585	High	0.41065	Tolerated	0.83898	Damaging	0.75671	Tolerated	0.99775	Damaging	83	5.75	6.956	1
2	EPYC	12_91365726_C_G	nonsynonymous SNV	Leucine-rich repeat	epiphycan	27	0.0524969	0.507139	-0.0689445	-1.70939	5.05297e-05	Tolerant	25	0.70945	Damaging	0.89917	Probably Damaging	0.79108	Probably Damaging	0.51477	Deleterious	0.70825	Disease Causing	0.27975	Low	0.5806	Tolerated	0.65697	Tolerated	0.64316	Tolerated	0.7889	Damaging	67	6.03	3.973	1
3	MYBPC1	12_102046527_A_G	nonsynonymous SNV	Immunoglobulin subtype	myosin binding protein C, slow type	26	-0.394304	-1.17206	-0.717614	0.963978	0.657926	Tolerant	100	0.56286	Damaging	0.60575	Probably Damaging	0.62649	Possibly Damaging	0.47093	Deleterious	0.70825	Disease Causing	0.68593	Medium	0.41065	Tolerated	0.65001	Tolerated	0.61937	Tolerated	0.92156	Damaging	67	5.98	8.962	1
4	NRP1	10_33469205_G_C	nonsynonymous SNV	Neuropilin-1, C-terminal	neuropilin 1	24	-0.0184635	-0.484941	0.0978345	0.732445	0.996036	Intolerant	75	0.90636	Damaging	0.89917	Probably Damaging	0.9711	Probably Damaging	0.85682	Deleterious	0.70825	Disease Causing	0.36672	Low	0.95853	Damaging	0.94582	Damaging	0.95433	Damaging	0.62135	Neutral	83	2.99	1.498	1
5	POT1	7_124532359_C_A	nonsynonymous SNV	Nucleic acid-binding, OB-fold	protection of telomeres 1	32	-0.602024	0.0405295	0.027761	1.249	0.522727	Tolerant	50	0.90636	Damaging	0.76494	Probably Damaging	0.78314	Probably Damaging	0.85682	Deleterious	0.70825	Disease Causing	0.86178	Medium	0.69806	Tolerated	0.85269	Damaging	0.83751	Damaging	0.58495	Damaging	92	5.71	4.974	1
6	SPOCK1	5_136448179_G_A	nonsynonymous SNV	Proteinase inhibitor I1, Kazal	sparc/osteonectin, cwcv and kazal-like domains proteoglycan (testican) 1	26	-1.29242	-0.490398	-0.374215	0.517987	0.320886	Tolerant	100	0.62037	Damaging	0.42078	Possibly Damaging	0.40782	Benign	0.53938	Deleterious	0.34735	Disease Causing	0.71581	Medium	0.07688	Tolerated	0.0066	Tolerated	0.15609	Tolerated	0.79909	Damaging	67	5.84	6.488	1

## Sheet: Table S2
Table S2. Known POT1 germline variants
Genomic coordinate (hg19)	Substitution	Protein change	Domain	Mutation type	Cancer type	Source
Chr7:g.124532359	C>A	p.V29L	OB1	Missense	Non-medullary thyroid cancer	Current study
chr7:g.124503682	T > C	p.K90E	OB1	Missense	Melanoma, thyroid cancer	Wilson et al. (2017)
chr7:g.124499043	C>T	p.D224N	OB2	Missense	Hodgkin lymphoma	McMaster et al. (2018)
chr7:g.124532338	A>G	p.Y36H	OB1	Missense	Hodgkin lymphoma
chr7:g.124510987	A>G	p.I78T	OB1	missense	Melanoma	Potrony et al. (2019)
chr7:g.124510965	C>T	p.K85K	OB1	Synonymous, affecting splicing site	Melanoma
chr7:g.124482994	C>A	p.E344*	Telomere/TPP1 binding	Nonsense	Melanoma
chr7:g.124465306	C>T	p.D598N	Telomere/TPP1 binding	Missense, affecting splicing site	Melanoma
chr7:g.124503667	C>A	p.G95C	OB1	missense	Glioma	Bainbridge et al. (2015)
chr7:g.124481048	C>A	p.E450X	Telomere/TPP1 binding	missense	Glioma
chr7:g.124464068	TTA>T	p.D617Efs*8	Telomere/TPP1 binding	frameshift	Glioma
chr7:g.124503684	T>C	p.Y89C	OB1	missense	Melanoma	Robles-Espinoza et al. (2014)
chr7:g.124465412	C>T	–	–	intronic splice acceptor	Melanoma
chr7:g.124503670	G>C	p.Q94E	OB1	missense	Melanoma
chr7:g.124493077	C>A	p.R273L	OB2	missense	Melanoma
chr7:g.124503540	C>T	p.R137H	OB1	missense	Melanoma	Shi et al. (2014)
chr7:g.124493086	C>T	p.S270N	OB2	missense	Melanoma
chr7:g.124469308	C>G	p.A532P	Telomere/TPP1 binding	missense	Melanoma
chr7:g.124464052	C>G	p.Q623H	Telomere/TPP1 binding	Missense	Melanoma
chr7:g.124481233	C>T	N/A	–	Splice acceptor	Chronic lymphocytic leukemia	Speedy et al. (2016)
chr7:g.124532337	T>C	p.Y36C	OB1	Missense	Chronic lymphocytic leukemia
chr7:g.124482952_124482953	insA	p.Q358SfsTer13	Telomere/TPP1 binding	Frameshift	Chronic lymphocytic leukemia
chr7:g.124482897	T>C	p.Q376R	Telomere/TPP1 binding	Missense	Chronic lymphocytic leukemia
chr7:124503601	G>A	p.R117C	OB1	Missense	Cardiac angiosarcoma	Calvete et al. (2015)

## Sheet: Table S3
Table S3: POT1 Westernblot intensity
actin
	area	percent	nornallise
NG	31185.7	23.042	0.639327
WT	48779.7	36.041	1
MUT	55378.3	40.917	1.13529
POT				pHA-POT/pBeta-actin
NG	0	0	0	0
WT	41034.5	50.466	1	1
MUT	40277	49.534	0.981532	0.864565
	pot	NG	WT	MUT
	pHA-POT/pBeta-actin	0	1	0.864565
